# Supplementary material for: Validation of the Champion Health Belief Model Scale for an Investigation of Breast Cancer Screening Behaviour in Malaysia
Source: Int J Environ Res Public Health. 2021 Sep 3;18(17):9311. doi: 10.3390/ijerph18179311 (PMC8431600; doi:10.3390/ijerph18179311)
Supplement: Supplementary file 1 [file ijerph-18-09311-s001.zip]

Archive with 1 entries (1 files):
- ijerph-1329312-supplementary.pdf
